# Supplementary material for: Design, Synthesis, and Biological Evaluation of 2-Substituted Aniline Pyrimidine Derivatives as Potent Dual Mer/c-Met Inhibitors
Source: Molecules. 2024 Jan 18;29(2):475. doi: 10.3390/molecules29020475 (PMC10819570; doi:10.3390/molecules29020475)
Supplement: Supplementary file 1 [file molecules-29-00475-s001.zip]

Archive with 1 entries (1 files):
- molecules-2786503-supplementary.pdf
